# Supplementary material for: Impact of Theaflavins-Enriched Tea Leaf Extract TY-1 against Surrogate Viruses of Human Norovirus: In Vitro Virucidal Study
Source: Pathogens. 2022 May 2;11(5):533. doi: 10.3390/pathogens11050533 (PMC9147082; doi:10.3390/pathogens11050533)
Supplement: Supplementary file 1 [file pathogens-11-00533-s001.zip]

Archive with 1 entries (1 files):
- pathogens-1621859-supplementary.pdf
